# Supplementary material for: Biomimetic KcsA channels enabled by 1D MOF-in-2D COF
Source: Nat Commun. 2025 Oct 14;16:9099. doi: 10.1038/s41467-025-63265-w (PMC12521740; doi:10.1038/s41467-025-63265-w)
Supplement: Supplementary file 3 — Supplementary Data 1 [file 41467_2025_63265_MOESM3_ESM.xlsx]

## Sheet: Supplementary Data 1
C1	0.0638524	0.105373	0.446095					Supplementary Data 1. Functional atomic coordinates for the unit cell of TAPA-TFP COFs (AA-stacking mode).
C2	0.100131	0.0394638	0.453401
C3	0.19728	0.0726632	0.472242
C4	0.747955	0.591236	0.355733
C5	0.692174	0.492603	0.364318
C6	0.722193	0.436182	0.525218
C7	0.811632	0.483461	0.675026
C8	0.868382	0.581835	0.662416
C9	0.837306	0.637743	0.504784
N1	0.834924	0.103093	0.480503
O1	0.119927	0.194588	0.445809
H1	0.723424	0.631947	0.220446
H2	0.624375	0.458516	0.241075
H3	0.837049	0.442404	0.802631
H4	0.936617	0.616369	0.784161
H5	0.792845	0.0288495	0.487462
H6	0.220735	0.0205276	0.476582
N2	0.665006	0.335005	0.5338
C1	0.89464	0.963473	0.445448
C2	0.960545	0.0656648	0.444181
C3	0.927403	0.129742	0.45712
C4	0.408715	0.161677	0.356842
C5	0.507348	0.204458	0.365411
C6	0.56385	0.291065	0.52539
C7	0.516606	0.333416	0.674334
C8	0.418241	0.291905	0.661319
C9	0.362287	0.20479	0.504545
N1	0.896848	0.736999	0.497428
O1	0.805424	0.930346	0.445612
H1	0.367901	0.0962771	0.222426
H2	0.541331	0.170544	0.242782
H3	0.557674	0.399974	0.801487
H4	0.383774	0.325837	0.782013
H5	0.971097	0.769236	0.507372
H6	0.979582	0.205325	0.457711
C1	0.0365549	0.936175	0.455354
C2	0.934352	0.899889	0.451581
C3	0.870259	0.802732	0.46751
C4	0.838217	0.25258	0.34732
C5	0.795416	0.30837	0.360229
C6	0.709035	0.277887	0.522126
C7	0.667064	0.188114	0.669649
C8	0.70859	0.131326	0.652394
C9	0.795344	0.162741	0.492792
N1	0.263006	0.165149	0.49625
O1	0.0696515	0.880087	0.464086
H1	0.903425	0.277506	0.211456
H2	0.829143	0.376587	0.239688
H3	0.600856	0.162457	0.799205
H4	0.674997	0.0627646	0.77202
H5	0.230875	0.207286	0.498315
H6	0.794679	0.779316	0.464102
