# Supplementary material for: Biomimetic KcsA channels enabled by 1D MOF-in-2D COF
Source: Nat Commun. 2025 Oct 14;16:9099. doi: 10.1038/s41467-025-63265-w (PMC12521740; doi:10.1038/s41467-025-63265-w)
Supplement: Supplementary file 4 — Supplementary Data 2 [file 41467_2025_63265_MOESM4_ESM.xlsx]

## Sheet: Sheet1
O	0.16469	0.80966	0.73239					Supplementary Data 2. Functional atomic coordinates for the unit cell of NH2-CuBDC MOFs.
O	0.85157	0.79869	0.70769
C	0.99313	0.78448	0.76115
O	0.38926	0.47723	0.21672
O	0.23117	0.48717	0.37275
O	0.54328	0.42717	0.36851
C	0.38406	0.43865	0.40941
C	0.7907	0.76554	0.90112
C	0.76362	0.70103	0.98643
C	0.96208	0.72705	0.85335
O	0.63128	0.27777	0.24979
O	0.04254	0.31769	0.25648
C	0.23037	0.47148	0.55736
C	0.19619	0.4149	0.64319
C	0.37136	0.39387	0.50404
N	0.65123	0.88225	0.86772
O	0.97138	0.22049	0.45123
O	0.24932	0.87225	0.49645
O	0.78134	0.91426	0.34272
H	0.63393	0.73313	0.02276
H	0.72557	0.2345	0.29275
H	0.13292	0.25825	0.29599
H	0.14218	0.57286	0.5313
H	0.08457	0.4758	0.68242
H	0.51246	0.89242	0.8953
H	0.69151	0.97479	0.82216
H	0.92364	0.24688	0.51178
H	0.0815	0.14283	0.46395
H	0.22476	0.88554	0.56094
H	0.39304	0.8742	0.49267
H	0.6818	0.98682	0.37149
H	0.90327	0.94915	0.3737
H	0.39379	0.54895	0.1642
H	0.36886	0.36767	0.18977
H	0.08307	0.27848	0.19772
H	0.58245	0.74165	0.24652
Cu	0.14628	0.51813	0.26707
Cu	0.63909	0.49164	0.26594
O	0.09679	0.24234	0.8041
O	0.4042	0.17784	0.82041
C	0.26621	0.22767	0.77098
O	0.88313	0.52705	0.31399
O	0.05977	0.54934	0.16151
O	0.73877	0.54938	0.1623
C	0.90016	0.56502	0.12294
C	0.44452	0.20034	0.62441
C	0.47979	0.26003	0.53869
C	0.30329	0.27984	0.67832
O	0.50431	0.66748	0.28514
O	0.12609	0.73646	0.28125
C	0.08019	0.56933	0.98001
C	0.10588	0.62799	0.89405
C	0.91004	0.60721	0.02772
N	0.54061	0.04993	0.65185
O	0.94074	0.16958	0.06264
O	0.4864	0.29806	0.04527
O	0.35753	0.83493	0.10811
H	0.58135	0.19397	0.49662
H	0.5508	0.70347	0.34374
H	0.22451	0.76818	0.23861
H	0.1954	0.4961	0.01006
H	0.23858	0.59576	0.85895
H	0.66236	0.00455	0.61812
H	0.48404	0.97276	0.70151
H	0.88142	0.05669	0.05347
H	0.97502	0.20434	0.00116
H	0.61174	0.32752	0.01608
H	0.41985	0.22928	0.99944
H	0.4329	0.94147	0.11388
H	0.27176	0.85868	0.0564
H	0.88269	0.44405	0.36117
H	0.8665	0.62772	0.34996
H	0.00968	0.77167	0.24893
H	0.70039	0.27294	0.19304
