# Supplementary material for: Biomimetic KcsA channels enabled by 1D MOF-in-2D COF
Source: Nat Commun. 2025 Oct 14;16:9099. doi: 10.1038/s41467-025-63265-w (PMC12521740; doi:10.1038/s41467-025-63265-w)
Supplement: Supplementary file 7 — Source data [file 41467_2025_63265_MOESM7_ESM.xlsx]

## Sheet: Figure 2
Pore size			BET
CMOF			COF				MOF				CMOF
0.46464	0.02261		1.18829e-05	0.85726	0.99105	101.502	2.8394e-05	0.1479	0.9896	64.1043	1.14695e-06	0.39182	0.99388	49.4715
0.50039	0.03452		5.32786e-06	1.71488	0.9459	94.977	6.71851e-05	0.25814	0.96622	50.3229	9.03525e-07	0.7868	0.97596	44.8961
0.53613	0.03672		2.87391e-06	2.58364	0.90733	93.9024	0.000131113	0.38811	0.92591	26.3224	1.07459e-06	1.16116	0.95329	38.1013
0.58974	0.03785		2.00407e-06	3.43898	0.87157	93.7341	0.000177457	0.4661	0.89553	20.3526	1.41717e-06	1.54993	0.93472	34.9354
0.64335	0.05079		1.71963e-06	4.29147	0.83644	93.8146	0.000221621	0.53526	0.8514	16.335	1.37752e-06	1.97406	0.90906	32.6115
0.6791	0.05205		1.68303e-06	5.15242	0.80133	94.0294	0.000251282	0.57914	0.80871	14.1905	1.9947e-06	2.38261	0.88298	31.3136
0.73271	0.03667		1.76704e-06	6.01466	0.76627	94.336	0.000275807	0.61343	0.77048	12.8811	2.1079e-06	2.81187	0.85746	30.5433
0.80419	0.03214		1.96205e-06	6.86102	0.73114	94.6823	0.000298489	0.64382	0.75172	12.368	2.43609e-06	3.19394	0.83222	30.0648
0.85781	0.02029		2.21878e-06	7.69222	0.69612	95.0246	0.00031053	0.65913	0.71615	11.5643	2.80617e-06	3.61039	0.80707	29.7044
0.92929	0.00567		2.56184e-06	8.52214	0.66105	95.3999	0.000322507	0.67399	0.68093	10.9087	3.41237e-06	4.03203	0.78193	29.4696
1.00077	0		3.02099e-06	9.37761	0.62604	95.7254	0.000329401	0.68215	0.64583	10.3607	4.42768e-06	4.46162	0.73218	29.155
1.09013	0		3.55175e-06	10.2248	0.591	96.0834	0.000398627	0.76611	0.61061	9.89114	5.64558e-06	4.87626	0.68195	28.9946
1.17948	0.0131		4.14497e-06	11.0596	0.55601	96.3945	0.000495033	0.87035	0.5757	9.45152	6.39877e-06	5.22404	0.63183	28.9181
1.26884	0.03082		4.85947e-06	11.8996	0.52104	96.7409	0.000588144	0.95958	0.54054	9.03969	7.03929e-06	5.55982	0.58169	28.8822
1.35819	0.02931		5.6135e-06	12.7158	0.48602	97.0259	0.000688111	1.04599	0.50543	8.661	7.86909e-06	5.88849	0.53163	28.8757
1.48329	0.01893		6.56495e-06	13.56	0.45096	97.2822	0.000785827	1.12294	0.47057	8.27265	9.28593e-06	6.20998	0.48152	28.8609
1.59052	0.00862		7.58057e-06	14.3948	0.41596	97.4276	0.000886838	1.19622	0.43528	7.91485	1.05011e-05	6.53322	0.43161	28.8243
1.71561	0.00206		8.67262e-06	15.217	0.38093	97.6712	0.000975171	1.25581	0.40045	7.56938	1.20543e-05	6.83549	0.38147	28.7972
1.85858	0.00107		9.88331e-06	16.0362	0.3461	97.7458	0.00108	1.32282	0.36535	7.23377	1.45601e-05	7.19883	0.33138	28.7398
2.00155	0.00185		1.12412e-05	16.857	0.31105	97.7875	0.00131	1.45701	0.33035	6.91987	1.7299e-05	7.47988	0.28126	28.6499
2.16239	0.00208		1.26928e-05	17.667	0.27605	97.7685	0.0015	1.54992	0.29532	6.6228	1.9961e-05	7.76112	0.23122	28.512
2.3411	0.00153		1.42962e-05	18.474	0.24095	97.6769	0.00176	1.6676	0.26039	6.32522	2.37706e-05	8.07343	0.20018	28.389
2.5198	0.000569449		1.6189e-05	19.2951	0.20603	97.4618	0.00203	1.77095	0.22517	6.04924	2.76106e-05	8.29887	0.15023	28.1138
2.73426	0		1.80964e-05	20.1	0.19007	97.2634	0.00235	1.87577	0.19027	5.76685	3.08551e-05	8.51106
2.94871	0		1.60558e-05	20.929	0.15526	96.8016	0.0026	1.95029	0.1551	5.49521	3.38391e-05	8.71314
3.18103	0		2.06482e-05	21.8285	0.12045	96.0232	0.00297	2.04497	0.1203	5.18599	3.63161e-05	8.89965
3.43122	0		2.04523e-05	22.6513	0.08557	94.8077	0.00322	2.10371	0.08516	4.83202	3.88206e-05	9.08096
3.69929	0		2.32502e-05	23.4649	0.05047	93.4027	0.0036	2.18374	0.05053	4.3352	4.62666e-05	9.26559
4.00309	0		2.25928e-05	24.2818			0.00387	2.23448			5.11709e-05	9.42505
4.32477	0		2.55595e-05	25.1577			0.0043	2.31003			5.59413e-05	9.58049
4.66432	0		3.10797e-05	25.9698			0.00457	2.35291			5.45754e-05	9.71847
5.03961	6.85253e-05		3.50815e-05	26.7873			0.00503	2.42046			5.39081e-05	9.84213
5.43277	2.60704e-05		4.11633e-05	27.5829			0.00525	2.45117			6.62664e-05	9.98924
5.87954	0		4.49412e-05	28.3841			0.0057	2.5087			6.7672e-05	10.1097
6.34419	8.54619e-05		4.35625e-05	29.1687			0.00593	2.53694			7.07044e-05	10.285
6.84458	0.00041512		5.46713e-05	29.9843			0.00642	2.59351			6.44687e-05	10.4841
7.39858	0.000522659		6.0205e-05	30.8518			0.0067	2.62434			8.00658e-05	10.6428
7.98832	0.000476204		5.99511e-05	31.5764			0.0072	2.67533			7.8253e-05	10.832
8.63167	0.000532373		7.23894e-05	32.4753			0.00748	2.70299			8.48572e-05	11.0043
9.31077	0.000647413		7.29382e-05	33.2492			0.00799	2.75115			6.4556e-05	11.2329
10.0613	0.000703115		8.16009e-05	34.0022			0.00824	2.77323			7.9606e-05	11.3876
10.8655	0.000659053		9.28564e-05	34.7328			0.00877	2.81849			8.76584e-05	11.5676
11.7233	0.000634625		0.000102588	35.4436			0.00902	2.83936			9.36419e-05	11.7171
12.6526	0.000627223		0.000112561	36.1544			0.00954	2.88139			0.000104664	11.8825
13.6713	0.000582858		0.000122398	36.8561			0.0098	2.90101			0.000114595	12.049
14.7614	0.000571802		0.000132202	37.5438			0.01033	2.94056			0.000139108	12.1936
15.9409	0.000530205		0.000140729	38.2011			0.04751	4.19204			0.000140766	12.3386
17.2097	0.000532637		0.000149492	38.8412			0.09655	4.82948			0.000164518	12.4659
18.5858	0.000551437		0.000139907	39.524			0.12013	5.04913			0.00016217	12.5949
20.0691	0.0005046		0.000156403	40.1692			0.15517	5.33606			0.000181456	12.7005
21.6596	0.000489367		0.000151037	40.7931			0.19016	5.594			0.000197143	12.7959
23.3931	0.000518691		0.000170941	41.4755			0.22512	5.84583			0.000202049	12.8621
25.2517	0.000501378		0.000169111	42.2375			0.25997	6.10836			0.000208578	12.9302
27.2711	0.000450556		0.000159832	43.0981			0.29502	6.37517			0.000219981	13.0089
29.4513	0.000314227		0.000182686	43.6851			0.33006	6.6574			0.000226315	13.0751
31.7924	0.000341534		0.000561138	46.1177			0.36483	6.95846			0.000230253	13.1346
34.3301	0.000450694		0.000480051	47.0866			0.39986	7.26683			0.000232476	13.1871
37.0644	0.000414372		0.000525337	47.9927			0.43481	7.58754			0.000240041	13.2491
40.0309	0.00036923		0.00026141	49.3396			0.46979	7.92716			0.000252432	13.3201
43.2298	0.000272655		0.000266618	50.0514			0.50484	8.2641			0.000247186	13.3614
46.6789	0.000264939		0.000277036	50.7946			0.53974	8.61696			0.000256309	13.423
50.3961	0.000330048		0.000254637	51.5107			0.57465	8.99576			0.000248924	13.4523
54.4171	0.000299189		0.000272829	52.1928			0.60974	9.38693			0.000248061	13.4908
58.7597	0.000201244		0.000319307	53.0024			0.64464	9.80619			0.000247206	13.5285
63.4419	0.000178766		0.000430818	53.7798			0.67946	10.2984			0.000250197	13.5721
68.4994	0.000217586		0.000521476	54.5671			0.71452	10.8551			0.000248974	13.6092
73.9679	0.000154135		0.00056012	55.4823			0.74921	11.5264			0.000248994	13.6454
79.8653	0.000147519		0.000707788	56.1862			0.78391	12.3907			0.000256666	13.7001
86.2452	0.000188455		0.00085683	56.8406			0.81879	13.4713			0.000265607	13.7719
93.1255	0.000181074		0.00298	59.5249			0.85287	14.9151			0.000280714	13.8437
100.56	0.000129516		0.00272	60.2943			0.88626	17.0651			0.000273542	13.8745
108.566	0.000121782		0.00273	60.7613			0.92544	21.728			0.000276035	13.9153
117.233	0.000144234		0.00277	61.2943			0.95574	29.9481			0.000280382	13.9599
126.58	9.1804e-05		0.00285	61.6903			0.9896	64.1043			0.000269183	13.9792
136.677	7.72232e-05		0.00314	62.0286							0.000267975	14.0078
147.596	8.67164e-05		0.00316	62.3638							0.000272948	14.0484
159.355	5.55656e-05		0.00321	62.8294							0.00979	18.7576
172.079	4.66388e-05		0.00313	63.4152							0.03286	20.5651
185.804	5.19479e-05		0.00324	63.7843							0.06807	21.5471
200.619	3.41239e-05		0.00333	64.1863							0.07993	21.7842
			0.00331	64.713							0.09989	22.1021
			0.00344	65.0289							0.11993	22.3879
			0.00358	65.3509							0.13997	22.614
			0.00364	65.7509							0.15994	22.815
			0.00364	66.0826							0.17991	22.9893
			0.00381	66.3621							0.19991	23.1445
			0.0038	66.8263							0.24993	23.3613
			0.0038	67.2578							0.29975	23.5612
			0.00414	67.4881							0.3497	23.7779
			0.00416	67.9732							0.3997	23.9412
			0.00452	68.2495							0.46837	24.1042
			0.00456	68.4632							0.5184	24.3197
			0.00465	68.9679							0.54971	24.5048
			0.00473	69.2835							0.59965	24.6977
			0.00511	69.4826							0.66793	24.967
			0.00526	69.6846							0.71791	25.2917
			0.00561	69.9495							0.74952	25.6328
			0.00574	70.1651							0.79929	26.2221
			0.00611	70.3911							0.82443	26.7298
			0.0062	70.5705							0.84954	27.3612
			0.00656	70.8332							0.8744	28.1494
			0.00672	71.0054							0.89923	29.1396
			0.00711	71.2489							0.92399	30.6097
			0.0072	71.4687							0.94848	33.0076
			0.00735	71.7181							0.96363	35.6411
			0.00772	71.9508							0.97798	39.7667
			0.0076	72.1449							0.9878	44.7919
			0.00799	72.3353							0.99388	49.4715
			0.0081	72.6456
			0.00848	72.888
			0.00859	73.0638
			0.00871	73.2682
			0.00907	73.5128
			0.00916	73.7154
			0.0093	73.9216
			0.00969	74.1031
			0.00954	74.2523
			0.00993	74.4452
			0.01003	74.6565
			0.04969	79.4078
			0.09628	81.1883
			0.11979	82.327
			0.15524	83.052
			0.18868	85.2437
			0.22563	85.8193
			0.26087	86.1866
			0.29495	86.3948
			0.32985	86.6501
			0.36483	86.822
			0.41878	86.8579
			0.45381	87.0429
			0.4698	87.2711
			0.50491	87.3041
			0.55876	87.2321
			0.59369	87.3456
			0.62886	87.442
			0.66346	87.6641
			0.67985	87.9466
			0.71479	88.2121
			0.76852	88.3843
			0.80342	88.7423
			0.81974	89.1803
			0.85456	89.6269
			0.90782	90.5416
			0.92444	91.4638
			0.9587	93.635
			0.99105	101.502

## Sheet: Figure 3
Pore size					BET
MCOF		COF			MCOF				COF
0.92929	0.03283	1.09013	0.09871		1.22002e-05	2.7636	0.99086	205.021	1.18829e-05	0.85726	0.99105	101.502
1.00077	0.04405	1.17948	0.13004		4.82013e-06	5.75893	0.946	185.512	5.32786e-06	1.71488	0.9459	94.977
1.09013	0.07956	1.26884	0.12672		2.43809e-06	8.75545	0.90787	178.626	2.87391e-06	2.58364	0.90733	93.9024
1.17948	0.11828	1.35819	0.05903		1.55622e-06	11.5421	0.87194	175.535	2.00407e-06	3.43898	0.87157	93.7341
1.26884	0.11927	1.48329	0.00685		1.17939e-06	14.3457	0.83672	173.535	1.71963e-06	4.29147	0.83644	93.8146
1.35819	0.06906	1.59052	0		9.8586e-07	17.1596	0.80165	171.96	1.68303e-06	5.15242	0.80133	94.0294
1.48329	0.03442	1.71561	0		8.96025e-07	20.1123	0.78531	171.104	1.76704e-06	6.01466	0.76627	94.336
1.59052	0.01975	1.85858	0		9.01253e-07	23.0716	0.75029	170.016	1.96205e-06	6.86102	0.73114	94.6823
1.71561	0.01122	2.00155	0		9.43874e-07	26.0641	0.69659	168.542	2.21878e-06	7.69222	0.69612	95.0246
1.85858	0.00882	2.16239	0		1.0266e-06	28.8351	0.68035	167.829	2.56184e-06	8.52214	0.66105	95.3999
2.00155	0.01019	2.3411	0.0081		1.15445e-06	31.6368	0.64533	166.931	3.02099e-06	9.37761	0.62604	95.7254
2.16239	0.01004	2.5198	0.01163		1.32896e-06	34.4497	0.59144	165.72	3.55175e-06	10.2248	0.591	96.0834
2.3411	0.00896	2.73426	0		1.57153e-06	37.3826	0.57516	165.255	4.14497e-06	11.0596	0.55601	96.3945
2.5198	0.00853	2.94871	0		1.89589e-06	40.3384	0.54028	164.427	4.85947e-06	11.8996	0.52104	96.7409
2.73426	0.00873	3.18103	0		2.3321e-06	43.2718	0.50533	163.593	5.6135e-06	12.7158	0.48602	97.0259
2.94871	0.00694	3.43122	0		2.85218e-06	46.043	0.47032	162.481	6.56495e-06	13.56	0.45096	97.2822
3.18103	0.00463	3.69929	0		3.57005e-06	48.8418	0.4352	161.519	7.58057e-06	14.3948	0.41596	97.4276
3.43122	0.00422	4.00309	0		4.53029e-06	51.6468	0.40022	160.649	8.67262e-06	15.217	0.38093	97.6712
3.69929	0.00182	4.32477	0		5.88747e-06	54.5713	0.36522	159.718	9.88331e-06	16.0362	0.3461	97.7458
4.00309	0.000651228	4.66432	0		7.71857e-06	57.4754	0.33021	158.731	1.12412e-05	16.857	0.31105	97.7875
4.32477	0.000572469	5.03961	0		1.01764e-05	60.3595	0.29532	157.667	1.26928e-05	17.667	0.27605	97.7685
4.66432	0.00151	5.43277	0		1.35745e-05	63.3036	0.26018	156.51	1.42962e-05	18.474	0.24095	97.6769
5.03961	0.00198	5.87954	0		1.76831e-05	66.0144	0.22515	155.186	1.6189e-05	19.2951	0.20603	97.4618
5.43277	0.00169	6.34419	0		2.31121e-05	68.7222	0.1901	153.597	1.80964e-05	20.1	0.19007	97.2634
5.87954	0.00109	6.84458	0		2.98415e-05	71.4015	0.15508	151.788	1.60558e-05	20.929	0.15526	96.8016
6.34419	0.00146	7.39858	0		3.75662e-05	73.7111	0.12013	149.498	2.06482e-05	21.8285	0.12045	96.0232
6.84458	0.00183	7.98832	0		4.78907e-05	76.0812	0.08521	146.345	2.04523e-05	22.6513	0.08557	94.8077
7.39858	0.00126	8.63167	0		6.40885e-05	78.8416	0.05038	141.679	2.32502e-05	23.4649	0.05047	93.4027
7.98832	0.00119	9.31077	0.000786242		7.84537e-05	80.9941			2.25928e-05	24.2818
8.63167	0.00146	10.0613	0.00075032		0.000106682	83.7752			2.55595e-05	25.1577
9.31077	0.00127	10.8655	0.000309943		0.000133476	85.8041			3.10797e-05	25.9698
10.0613	0.000834482	11.7233	0.000251565		0.000166402	87.786			3.50815e-05	26.7873
10.8655	0.000769897	12.6526	0.000219036		0.000197059	89.4618			4.11633e-05	27.5829
11.7233	0.000665831	13.6713	0.000184798		0.000244514	91.4413			4.49412e-05	28.3841
12.6526	0.000686822	14.7614	0.000203592		0.000330947	93.9473			4.35625e-05	29.1687
13.6713	0.000737058	15.9409	0.000243017		0.000449102	96.3519			5.46713e-05	29.9843
14.7614	0.000649956	17.2097	0.000290072		0.000590135	98.5289			6.0205e-05	30.8518
15.9409	0.000668953	18.5858	0.000455154		0.000771853	100.602			5.99511e-05	31.5764
17.2097	0.000714497	20.0691	0.000515348		0.000897912	102.172			7.23894e-05	32.4753
18.5858	0.000600727	21.6596	0.000262314		0.00105	103.444			7.29382e-05	33.2492
20.0691	0.000370607	23.3931	2.19569e-05		0.00126	104.895			8.16009e-05	34.0022
21.6596	0	25.2517	2.72464e-05		0.00145	106.127			9.28564e-05	34.7328
23.3931	0	27.2711	0.000153146		0.00121	105.47			0.000102588	35.4436
25.2517	0	29.4513	0.000209511		0.00143	106.575			0.000112561	36.1544
27.2711	0.000293572	31.7924	0.000309733		0.00165	107.606			0.000122398	36.8561
29.4513	0.000488523	34.3301	0.000511313		0.00187	108.565			0.000132202	37.5438
31.7924	0.000680719	37.0644	0.000543067		0.0021	109.489			0.000140729	38.2011
34.3301	0.0011	40.0309	0.000462691		0.00234	110.36			0.000149492	38.8412
37.0644	0.00113	43.2298	0.000295182		0.00254	111.196			0.000139907	39.524
40.0309	0.000940001	46.6789	0.000254298		0.00281	112.098			0.000156403	40.1692
43.2298	0.00059294	50.3961	0.000287614		0.00309	112.821			0.000151037	40.7931
46.6789	0.0004928	54.4171	0.000241116		0.0033	113.347			0.000170941	41.4755
50.3961	0.000535108	58.7597	0.00015363		0.00347	113.825			0.000169111	42.2375
54.4171	0.000403848	63.4419	0.000132233		0.00363	114.288			0.000159832	43.0981
58.7597	0.00023621	68.4994	0.000149625		0.00254	112.437			0.000182686	43.6851
63.4419	0.000184291	73.9679	9.53837e-05		0.00287	113.094			0.000561138	46.1177
68.4994	0.000198841	79.8653	8.20288e-05		0.00309	113.6			0.000480051	47.0866
73.9679	0.000120429	86.2452	9.28645e-05		0.00343	114.36			0.000525337	47.9927
79.8653	9.19637e-05	93.1255	7.80355e-05		0.00366	114.847			0.00026141	49.3396
86.2452	8.27077e-05	100.56	4.98021e-05		0.00388	115.301			0.000266618	50.0514
93.1255	4.00455e-05	108.566	4.28638e-05		0.00422	115.973			0.000277036	50.7946
100.56	0	117.233	4.85653e-05		0.00461	116.61			0.000254637	51.5107
108.566	0	126.58	3.09839e-05		0.00456	116.659			0.000272829	52.1928
117.233	0	136.677	2.6345e-05		0.0048	117.062			0.000319307	53.0024
126.58	0				0.00518	117.631			0.000430818	53.7798
136.677	0				0.00536	117.964			0.000521476	54.5671
					0.00574	118.549			0.00056012	55.4823
					0.00594	118.951			0.000707788	56.1862
					0.0059	119.007			0.00085683	56.8406
					0.00631	119.549			0.00298	59.5249
					0.00627	119.59			0.00272	60.2943
					0.0065	119.958			0.00273	60.7613
					0.00673	120.235			0.00277	61.2943
					0.00714	120.719			0.00285	61.6903
					0.00757	121.205			0.00314	62.0286
					0.00753	121.249			0.00316	62.3638
					0.00797	121.709			0.00321	62.8294
					0.00799	121.799			0.00313	63.4152
					0.00844	122.244			0.00324	63.7843
					0.00846	122.33			0.00333	64.1863
					0.00885	122.658			0.00331	64.713
					0.00625	120.697			0.00344	65.0289
					0.00646	120.774			0.00358	65.3509
					0.0065	120.815			0.00364	65.7509
					0.00686	121.16			0.00364	66.0826
					0.00722	121.485			0.00381	66.3621
					0.00759	121.809			0.0038	66.8263
					0.00795	122.109			0.0038	67.2578
					0.00823	122.332			0.00414	67.4881
					0.00693	121.375			0.00416	67.9732
					0.00567	120.203			0.00452	68.2495
					0.00599	120.438			0.00456	68.4632
					0.00625	120.677			0.00465	68.9679
					0.00647	120.885			0.00473	69.2835
					0.0069	121.334			0.00511	69.4826
					0.00708	121.462			0.00526	69.6846
					0.00727	121.633			0.00561	69.9495
					0.00731	121.683			0.00574	70.1651
					0.00753	121.872			0.00611	70.3911
					0.00779	122.107			0.0062	70.5705
					0.00806	122.339			0.00656	70.8332
					0.00829	122.528			0.00672	71.0054
					0.00874	122.846			0.00711	71.2489
					0.00891	122.975			0.0072	71.4687
					0.00919	123.198			0.00735	71.7181
					0.00965	123.501			0.00772	71.9508
					0.00983	123.632			0.0076	72.1449
					0.01029	123.928			0.00799	72.3353
					0.04859	134.63			0.0081	72.6456
					0.09711	139.987			0.00848	72.888
					0.12045	141.899			0.00859	73.0638
					0.15532	144.034			0.00871	73.2682
					0.1901	145.853			0.00907	73.5128
					0.2251	147.355			0.00916	73.7154
					0.25988	148.86			0.0093	73.9216
					0.29486	150.094			0.00969	74.1031
					0.32998	151.172			0.00954	74.2523
					0.36479	152.351			0.00993	74.4452
					0.39987	153.435			0.01003	74.6565
					0.43488	154.326			0.04969	79.4078
					0.46982	155.206			0.09628	81.1883
					0.50482	155.995			0.11979	82.327
					0.53984	156.809			0.15524	83.052
					0.57471	157.872			0.18868	85.2437
					0.60983	158.77			0.22563	85.8193
					0.64468	159.93			0.26087	86.1866
					0.67971	160.894			0.29495	86.3948
					0.7146	162.344			0.32985	86.6501
					0.74963	163.799			0.36483	86.822
					0.78456	165.412			0.41878	86.8579
					0.81955	167.218			0.45381	87.0429
					0.85445	169.379			0.4698	87.2711
					0.8893	172.174			0.50491	87.3041
					0.92418	176.226			0.55876	87.2321
					0.95858	183.667			0.59369	87.3456
					0.99086	205.021			0.62886	87.442
									0.66346	87.6641
									0.67985	87.9466
									0.71479	88.2121
									0.76852	88.3843
									0.80342	88.7423
									0.81974	89.1803
									0.85456	89.6269
									0.90782	90.5416
									0.92444	91.4638
									0.9587	93.635
									0.99105	101.502

## Sheet: Figure 4
4a	KCl	NaCl	LiCl	MgCl2				4c
0	2.17	1.92	1.81	1.78
10	2.67	1.93	1.86	1.81
20	3.25	1.94	1.89	1.84				CMOF-1COF	1COF	bar	0.25CMOF	bar	0.5CMOF	bar	1CMOF	bar	5CMOF	bar
30	3.77	1.95	1.91	1.87				K+/Na+	1.69	0.15	82.5167	0.94384	9.82667	2.805	4.57667	0.11504	1.25667	0.09504
40	4.25	1.96	1.95	1.92				K+/Mg2+	1.30667	0.35501	1131.07	160.165	386.53	7.53	7.64333	3.47132	3.49	0.33511
50	4.74	1.97	1.99	1.96				Li+/Mg2+	0.79667	0.00577	3.67667	2.655	16.5333	7.90084	1.24667	0.3247	3.82667	0.16289
60	5.22	1.98	2.04	2
70	5.63	1.99	2.1	2.03
80	6.16	2	2.16	2.06
								4f
4d	KCl	NaCl	LiCl	MgCl2				SINGLE O.5COF	0.5COF	bar	0.25CMOF	bar	0.5CMOF	bar	1CMOF	bar	5CMOF	bar
0	2.31	2.31	2.31	2.31				K+/Na+	0.98	0.03	1.29	0.11	14.6933	2.88308	16.8	2.41336	1.64333	0.63011
10	4.34	2.48	2.45	2.35				K+/Mg2+	2.08	0.1	17.56	0.84	159.653	56.0367	64.22	21.669	14.46	3.77274
20	6.25	2.64	2.6	2.4				Li+/Mg2+	1.39	0.04	4.01333	0.17502	4.57333	1.04854	5.56667	1.86656	3.43667	0.93725
30	8.02	2.81	2.75	2.46
40	8.9	2.97	2.88	2.5
50	10.87	3.15	3.01	2.54				4e
60	13.08	3.31	3.15	2.6					0.5COF	0.25CMOF	0.5CMOF	1CMOF	5CMOF
70	15.18	3.48	3.29	2.64				6.62	142.38	39	125.46	44.31	37.23
80	17.23	3.64	3.43	2.68				7.16	145.83	27.78	9.39	2.3	23.74
								7.64	94.71	8.14	3	3.43	8.14
4b								8.56	68.37	2.12	0.63	0.5	2.54
	1COF	0.25CMOF	0.5CMOF	1CMOF	5CMOF
6.62	64.38	49.38	22.74	9.41	99.36
7.16	41.87	0.6	1.8	2.11	73.64			4g
7.64	30.86	0.03384	1.47	1.03	26.02			195	1.12
8.56	38.75	0.03312	0.06	0.03	19.52			45	10
								67	11.17
								29	1.26
4h								2062	1.56
	K+	K/Na						94.4	18.15
1	0.22	0.13						16.2	1.8
2	1	1						88	2.38
3	1.43	1.01						6.5	1.55
								25.4	1.61
4i								182	2.46
	0.25MCOF	0.25CMOF						1.4	0.47
Thickness (nm)	346.1	301.9						4200	1.5
Pore size(nm)	1.22	0.68						330	1.32
Surface area	528.1	88.24						740	1.19
Thickness of pristine COF membrane	457.8	291.5						1500	1.25
K+ permeation rate	125	49.38						7.23	0.31
K+/Na+	0.88	82.52						3.76	0.19
K+/Mg2+	1.41	1131.07						125.46	14.69
MOF weight loading (%)	30	7						49.38	82.52

## Sheet: Figure 5
5e									5f
LI		NA		mg		K			K		NA		S-K		S-NA
1	0	0	1	0	1	0			0	0	0	0	0	0	0
1.01564	0.82897	0.39336	1.015	1.83	1.01564	0.14336			400	0	400	0	400	0	0
1.03127	1.75844	0.85064	1.037	2.88	1.03127	0.60064			800	0	800	0	800	0	0
1.04691	2.70742	1.40039	1.0533	3.94	1.04691	0.85039			1200	0	1200	0	1200	0	0
1.06255	3.58674	1.96486	1.066	5.55	1.06255	1.41486			1600	0	1600	0	1600	0	0
1.07819	4.42239	2.48166	1.07948	6.32531	1.07819	1.93166			2000	0	2000	0	2000	0	0
1.09383	5.20471	3.00098	1.09199	7.77353	1.09383	2.18098			2400	0	2400	0	2400	0	0
1.10947	5.90175	3.53165	1.10451	8.9115	1.10947	2.0845			2800	0	2800	0	2800	0	0
1.12511	6.50924	3.99529	1.11702	9.73293	1.12511	2.276			3200	0	3200	0	3200	0	0
1.14075	7.00613	4.42141	1.12954	9.91269	1.14075	2.3426			3600	0	3600	0	3600	0	0
1.15639	7.56885	4.89791	1.14205	10.6468	1.15639	2.451			4000	0	4000	0	4000	0	0
1.17203	8.35369	5.28581	1.15457	11.4038	1.17203	2.8413			4400	0	4400	0	4400	0	0
1.18767	8.92803	5.68874	1.16708	12.8558	1.18767	3.254			4800	0	4800	0	4800	0	0
1.20331	9.30866	6.04278	1.1796	13.9807	1.20331	3.04278			5200	0	5200	0	5200	0	0
1.21894	10.0237	6.37397	1.19211	15.5605	1.21894	3.37397			5600	0	5600	0	5600	0	0
1.23458	10.7327	6.62858	1.20463	16.6417	1.23458	3.62857			6000	0	6000	0	6000	0	0
1.25022	11.3507	6.84924	1.21714	17.6885	1.25022	3.84924			6400	0	6400	0	6400	0	0
1.26586	11.9584	6.95863	1.22966	18.8712	1.26586	3.925			6800	0	6800	0	6800	0	0
1.2815	12.5797	6.8065	1.24217	19.7142	1.2815	4.125			7200	0	7200	0	7200	0	0
1.29714	13.1948	6.15332	1.25469	20.7385	1.29714	4.235			7600	0	7600	0	7600	0	0
1.31278	13.8653	7.68432	1.2672	21.7855	1.31278	4.3524			8000	0	8000	0	8000	0	0
1.32842	11.5913	8.4411	1.27972	22.5702	1.32842	4.5411			8400	0	8400	0	8400	0	0
1.34406	13.0024	8.98801	1.29223	23.4367	1.34406	4.6846			8800	0	8800	0	8800	0	0
1.3597	14.5655	9.44428	1.30475	24.1705	1.3597	5.1233			9200	0	9200	0	9200	0	0
1.37534	14.6565	9.85679	1.31726	24.9439	1.37534	5.2448			9600	0	9600	0	9600	0	0
1.39098	14.7908	10.2102	1.32978	25.7325	1.39098	5.4829			10000	0	10000	0	10000	0	0
1.40662	14.9382	10.5107	1.34229	26.3534	1.40662	5.7581			10400	0	10400	0	10400	0	0
1.42225	15.0867	10.8428	1.35481	26.8561	1.42225	5.9856			10800	0	10800	0	10800	0	0
1.43789	15.5559	11.0969	1.36732	27.466	1.43789	6.024			11200	0	11200	0	11200	0	0
1.45353	15.9197	11.3482	1.37984	27.9877	1.45353	6.125			11600	0	11600	0	11600	0	0
1.46917	16.1779	11.5567	1.39235	28.4631	1.46917	6.178			12000	0	12000	0	12000	0	0
1.48481	16.3636	11.7265	1.40487	28.7686	1.48481	6.212			12400	0	12400	0	12400	0	0
1.50045	16.4173	11.869	1.41738	29.1435	1.50045	6.36904			12800	0	12800	0	12800	1	0
1.51609	16.6714	11.9343	1.4299	29.4309	1.51609	6.43425			13200	0	13200	0	13200	1	0
1.53173	16.9516	11.8853	1.44241	29.6446	1.53173	6.38529			13600	0	13600	0	13600	1	0
1.54737	17.0991	11.3351	1.45493	29.8138	1.54737	6.43507			14000	0	14000	0	14000	1	0
1.56301	17.2536	10.9719	1.46744	29.96	1.56301	6.47193			14400	0	14400	0	14400	1	0
1.57865	17.6106	12.4771	1.47996	30.0368	1.57865	6.57709			14800	0	14800	0	14800	1	0
1.59429	17.7459	13.0278	1.49247	30.0212	1.59429	6.52784			15200	0	15200	0	15200	1	0
1.60992	17.8641	13.4336	1.50499	30.0453	1.60992	6.33364			15600	0	15600	0	15600	1	0
1.62556	18.2294	13.738	1.5175	30.1463	1.62556	6.23799			16000	0	16000	0	16000	1	0
1.6412	18.5017	13.9982	1.53002	30.2542	1.6412	6.4982			16400	0	16400	0	16400	1	0
1.65684	18.6999	14.2352	1.54253	30.4562	1.65684	6.73523			16800	0	16800	0	16800	1	0
1.67248	18.7934	14.4026	1.55505	30.5633	1.67248	6.90262			17200	0	17200	0	17200	2	0
1.68812	18.7745	14.5617	1.56756	30.8665	1.68812	7.06175			17600	1	17600	0	17600	2	0
1.70376	18.6981	14.6614	1.58008	30.9452	1.70376	7.16135			18000	1	18000	0	18000	2	0
1.7194	18.6084	14.7298	1.59259	31.016	1.7194	7.22983			18400	1	18400	0	18400	2	0
1.73504	18.3669	14.7312	1.60511	31.5377	1.73504	7.23124			18800	1	18800	0	18800	2	0
1.75068	17.9712	14.5723	1.61762	32.0131	1.75068	7.07227			19200	1	19200	0	19200	2	0
1.76631	17.5943	13.4618	1.63014	32.3186	1.76631	7.1567			19600	1	19600	0	19600	2	0
1.78196	17.3424	14.0974	1.64265	32.6935	1.78196	7.59735			20000	1	20000	0	20000	2	0
1.79759	17.287	15.1183	1.65517	32.9809	1.79759	7.61835			20400	1	20400	0	20400	2	0
1.81323	17.3622	15.5667	1.66768	33.1947	1.81323	8.06672			20800	1	20800	0	20800	2	0
1.82887	17.4374	15.5667	1.6802	33.3638	1.82887	8.125			21200	1	21200	0	21200	2	0
1.84451	17.9712	15.1183	1.69271	33.51	1.84451	7.8954			21600	1	21600	0	21600	2	0
1.86015	17.8641	14.7312	1.70523	33.5868	1.86015	7.7851			22000	1	22000	0	22000	2	0
1.87579	17.7459	14.7298	1.71774	33.5712	1.87579	7.61835			22400	1	22400	0	22400	2	0
1.89143	17.6106	14.6614	1.73026	33.5378	1.89143	7.23124			22800	1	22800	0	22800	2	0
1.90707	17.5943	14.5723	1.74277	33.4644	1.90707	7.22983			23200	1	23200	0	23200	2	0
1.92271	17.4374	14.5617	1.75529	33.3108	1.92271	7.16135			23600	1	23600	0	23600	2	0
1.93835	17.3622	14.4026	1.7678	33.068	1.93835	7.07227			24000	1	24000	0	24000	2	0
1.95399	17.3424	14.2352	1.78032	33.5	1.95399	7.06175			24400	1	24400	0	24400	2	0
1.96963	17.287	14.0974	1.79283	34.3512	1.96963	6.90262			24800	1	24800	0	24800	2	0
1.98526	17.8641	13.9982	1.80535	34.1368	1.98526	6.73523			25200	1	25200	0	25200	3	0
2.0009	17.7459	13.738	1.81786	34.1212	2.0009	6.59735			25600	1	25600	0	25600	3	0
2.01654	17.6106	13.4618	1.83038	34.0878	2.01654	6.4982			26000	1	26000	0	26000	3	0
2.03218	17.5943	13.4336	1.84289	34.0144	2.03218	6.43425			26400	1	26400	0	26400	3	0
2.04782	17.4374	13.0278	1.85541	34.1368	2.04782	6.38529			26800	1	26800	0	26800	3	1
2.06346	17.3622	12.4771	1.86792	34.1212	2.06346	6.36904			27200	1	27200	0	27200	3	1
2.0791	17.3424	11.9343	1.88044	34.0878	2.0791	6.23799			27600	1	27600	0	27600	3	1
2.09474	17.287	11.8853	1.89295	34.0144	2.09474	6.012			28000	1	28000	0	28000	3	1
2.11038	17.2536	11.869	1.90547	34.1368	2.11038	5.9856			28400	1	28400	0	28400	3	1
2.12602	17.0991	11.7265	1.91798	34.1212	2.12602	5.97709			28800	1	28800	0	28800	3	1
2.14165	16.9516	11.5567	1.9305	34.0878	2.14165	5.96178			29200	1	29200	0	29200	3	1
2.1573	16.6714	11.3482	1.94301	34.0144	2.1573	5.9423			29600	1	29600	0	29600	3	1
2.17293	16.4173	11.3351	1.95553	34.1368	2.17293	5.93364			30000	1	30000	0	30000	3	1
2.18857	16.3636	11.0969	1.96804	34.1212	2.18857	5.8954			30400	1	30400	0	30400	3	1
2.20421	16.1779	10.9719	1.98056	34.0878	2.20421	5.8413			30800	1	30800	0	30800	3	1
2.21985	15.9197	10.8428	1.99307	34.0144	2.21985	5.83507			31200	1	31200	0	31200	3	1
2.23549	15.5559	10.5107	2.00559	33.5868	2.23549	5.7581			31600	1	31600	0	31600	3	1
2.25113	15.0867	10.2102	2.0181	33.5712	2.25113	5.52784			32000	1	32000	0	32000	3	1
2.26677	14.9382	9.85679	2.03062	33.5378	2.26677	5.4829			32400	1	32400	0	32400	3	1
2.28241	14.7908	9.44428	2.04313	33.51	2.28241	5.47193			32800	1	32800	0	32800	3	1
2.29805	14.6565	8.988	2.05565	33.4644	2.29805	5.2448			33200	1	33200	0	33200	3	1
2.31369	14.5655	8.4411	2.06816	33.3638	2.31369	5.1233			33600	1	33600	0	33600	3	1
2.32933	13.8653	7.68432	2.08068	33.3108	2.32933	4.6846			34000	1	34000	0	34000	3	1
2.34496	13.1948	6.95863	2.09319	33.1947	2.34496	4.5411			34400	1	34400	0	34400	3	1
2.3606	13.0024	6.84924	2.10571	33.068	2.3606	4.3524			34800	1	34800	0	34800	3	1
2.37624	12.5797	6.8065	2.11822	32.9809	2.37624	4.235			35200	1	35200	0	35200	3	1
2.39188	11.9584	6.62857	2.13074	32.8012	2.39188	4.125			35600	1	35600	0	35600	3	1
2.40752	11.5913	6.37397	2.14325	32.6935	2.40752	3.925			36000	1	36000	0	36000	4	1
2.42316	11.3507	6.15332	2.15577	32.5224	2.42316	3.84924			36400	1	36400	0	36400	4	1
2.4388	10.7327	6.04278	2.16828	32.3186	2.4388	3.62857			36800	1	36800	0	36800	4	1
2.45444	10.0237	5.68874	2.1808	32.0131	2.45444	3.37397			37200	1	37200	0	37200	4	1
2.47008	9.30866	5.28581	2.19331	31.5377	2.47008	3.254			37600	1	37600	0	37600	4	1
2.48572	8.92803	4.89791	2.20583	31.016	2.48572	3.04278			38000	1	38000	0	38000	4	1
2.50136	8.35369	4.42141	2.21834	30.4061	2.50136	2.8413			38400	1	38400	0	38400	4	1
2.51699	7.56885	3.99529	2.23086	30.0368	2.51699	2.451			38800	1	38800	0	38800	4	1
2.53263	7.00613	3.53165	2.24337	30.0212	2.53263	2.3426			39200	1	39200	0	39200	4	1
2.54827	6.50924	3.00098	2.25589	29.9878	2.54827	2.276			39600	1	39600	0	39600	4	1
2.56391	5.90175	2.48166	2.2684	29.96	2.56391	1.68098			40000	1	40000	0	40000	5	1
2.57955	5.20471	1.96486	2.28092	29.9143	2.57955	1.3712			40400	1	40400	0	40400	5	1
2.59519	4.42239	1.40039	2.29343	29.8138	2.59519	0.9245			40800	1	40800	0	40800	5	1
2.61083	3.58674	0.85064	2.30595	29.7608	2.61083	0.4523			41200	1	41200	0	41200	5	1
2.62647	2.70742	0.39336	2.31846	29.6446	2.62647	0.2156			41600	1	41600	0	41600	5	1
2.64211	1.75844	0.24544	2.33098	29.518	2.64211	0.1124			42000	1	42000	0	42000	5	1
2.65775	0.82897	0.12554	2.34349	29.4309	2.65775	0.0985			42400	1	42400	0	42400	5	1
2.67339	0.35331	0.1125	2.35601	29.2512	2.67339	0.0654			42800	1	42800	0	42800	5	1
2.699	0.12854	0.0625	2.36852	29.1435	2.699	0.035			43200	1	43200	0	43200	5	1
			2.38104	28.9724					43600	1	43600	0	43600	4	1
			2.39355	28.7686					44000	1	44000	0	44000	5	1
			2.40607	28.4631					44400	1	44400	0	44400	5	1
			2.41858	27.9877					44800	1	44800	0	44800	5	1
			2.4311	27.466					45200	1	45200	0	45200	6	1
			2.44361	26.8561					45600	1	45600	0	45600	6	1
			2.45613	26.3534					46000	1	46000	0	46000	6	1
			2.46864	25.7325					46400	1	46400	0	46400	6	1
			2.48116	24.9439					46800	1	46800	0	46800	6	1
			2.49367	24.1705					47200	1	47200	0	47200	6	1
			2.50619	23.4367					47600	1	47600	0	47600	6	1
			2.5187	22.5702					48000	1	48000	0	48000	6	1
			2.53122	21.7855					48400	1	48400	1	48400	6	1
			2.54373	20.7385					48800	1	48800	1	48800	6	1
			2.55625	19.7142					49200	1	49200	1	49200	6	1
			2.56876	18.8712					49600	1	49600	1	49600	6	1
			2.58128	16.9807					50000	1	50000	1	50000	6	1
			2.59379	14.8558					50400	1	50400	1	50400	6	1
			2.60631	12.4038					50800	1	50800	1	50800	7	1
			2.61882	10.6468					51200	1	51200	1	51200	7	1
			2.63134	9.01269					51600	1	51600	1	51600	7	1
			2.64385	7.73293					52000	1	52000	1	52000	7	1
			2.65637	5.457					52400	1	52400	1	52400	7	1
			2.66888	4.5361					52800	1	52800	1	52800	7	1
			2.673	3.894					53200	1	53200	1	53200	7	1
									53600	1	53600	1	53600	7	1
									54000	2	54000	1	54000	7	1
									54400	2	54400	1	54400	7	1
									54800	2	54800	1	54800	8	1
									55200	2	55200	1	55200	8	1
									55600	2	55600	1	55600	8	1
									56000	2	56000	1	56000	9	1
									56400	2	56400	1	56400	9	1
									56800	2	56800	1	56800	9	1
									57200	2	57200	1	57200	9	1
									57600	2	57600	1	57600	9	1
									58000	2	58000	1	58000	9	1
									58400	2	58400	1	58400	10	1
									58800	2	58800	1	58800	10	1
									59200	2	59200	1	59200	10	1
									59600	2	59600	1	59600	10	1
									60000	2	60000	1	60000	10	1
									60400	2	60400	1	60400	10	1
									60800	3	60800	1	60800	10	1
									61200	3	61200	1	61200	10	1
									61600	3	61600	1	61600	10	1
									62000	3	62000	1	62000	10	1
									62400	3	62400	1	62400	9	1
									62800	3	62800	1	62800	9	1
									63200	3	63200	1	63200	9	1
									63600	3	63600	1	63600	10	1
									64000	3	64000	1	64000	10	1
									64400	3	64400	1	64400	10	1
									64800	3	64800	1	64800	10	1
									65200	3	65200	1	65200	10	1
									65600	3	65600	1	65600	10	1
									66000	3	66000	1	66000	10	1
									66400	3	66400	1	66400	10	1
									66800	3	66800	1	66800	10	1
									67200	3	67200	2	67200	11	1
									67600	3	67600	2	67600	11	1
									68000	3	68000	2	68000	11	1
									68400	3	68400	2	68400	11	1
									68800	3	68800	2	68800	11	1
									69200	3	69200	2	69200	11	1
									69600	4	69600	2	69600	11	1
									70000	4	70000	2	70000	11	1
									70400	4	70400	2	70400	11	1
									70800	4	70800	2	70800	11	1
									71200	4	71200	2	71200	11	1
									71600	4	71600	2	71600	11	1
									72000	4	72000	2	72000	11	1
									72400	4	72400	2	72400	11	1
									72800	4	72800	2	72800	11	1
									73200	4	73200	2	73200	11	1
									73600	4	73600	2	73600	11	1
									74000	4	74000	2	74000	11	1
									74400	4	74400	2	74400	11	1
									74800	4	74800	2	74800	11	1
									75200	4	75200	2	75200	11	1
									75600	4	75600	2	75600	11	1
									76000	4	76000	2	76000	11	1
									76400	4	76400	2	76400	11	1
									76800	4	76800	2	76800	11	1
									77200	4	77200	2	77200	11	1
									77600	4	77600	2	77600	11	1
									78000	4	78000	2	78000	11	1
									78400	4	78400	2	78400	11	1
									78800	4	78800	2	78800	11	1
									79200	4	79200	2	79200	11	1
									79600	4	79600	2	79600	11	1
									80000	4	80000	2	80000	11	1
									80400	4	80400	2	80400	11	1
									80800	4	80800	2	80800	11	1
									81200	4	81200	2	81200	11	1
									81600	4	81600	2	81600	11	1
									82000	5	82000	2	82000	11	1
									82400	5	82400	2	82400	11	1
									82800	5	82800	2	82800	11	1
									83200	5	83200	2	83200	10	1
									83600	5	83600	2	83600	11	1
									84000	5	84000	2	84000	10	1
									84400	5	84400	2	84400	10	1
									84800	5	84800	2	84800	11	1
									85200	5	85200	2	85200	11	1
									85600	5	85600	2	85600	11	1
									86000	5	86000	2	86000	11	1
									86400	5	86400	2	86400	11	1
									86800	5	86800	2	86800	11	1
									87200	5	87200	2	87200	11	1
									87600	5	87600	2	87600	11	1
									88000	5	88000	2	88000	11	1
									88400	5	88400	2	88400	11	1
									88800	5	88800	2	88800	11	1
									89200	5	89200	2	89200	11	1
									89600	5	89600	2	89600	11	1
									90000	5	90000	2	90000	12	1
									90400	5	90400	2	90400	12	1
									90800	5	90800	2	90800	12	1
									91200	5	91200	2	91200	12	1
									91600	5	91600	2	91600	12	1
									92000	5	92000	2	92000	12	1
									92400	5	92400	2	92400	12	1
									92800	5	92800	2	92800	12	1
									93200	5	93200	2	93200	12	1
									93600	5	93600	2	93600	13	1
									94000	5	94000	2	94000	13	1
									94400	5	94400	2	94400	13	1
									94800	5	94800	2	94800	13	1
									95200	5	95200	2	95200	13	1
									95600	4	95600	2	95600	13	1
									96000	5	96000	2	96000	13	1
									96400	5	96400	2	96400	13	1
									96800	5	96800	2	96800	13	1
									97200	5	97200	2	97200	13	1
									97600	5	97600	2	97600	13	1
									98000	5	98000	2	98000	13	1
									98400	5	98400	2	98400	13	1
									98800	5	98800	2	98800	13	1
									99200	5	99200	2	99200	13	1
									99600	5	99600	2	99600	13	1
									100000	5	100000	2	100000	13	1
									100400	5	100400	2	100400	13	1
									100800	5	100800	2	100800	13	1
									101200	5	101200	2	101200	13	1
									101600	5	101600	2	101600	13	2
									102000	5	102000	2	102000	14	2
									102400	5	102400	2	102400	14	2
									102800	5	102800	2	102800	14	2
									103200	5	103200	2	103200	14	2
									103600	5	103600	2	103600	14	2
									104000	5	104000	2	104000	14	2
									104400	5	104400	2	104400	14	2
									104800	5	104800	2	104800	14	2
									105200	6	105200	2	105200	14	2
									105600	6	105600	2	105600	14	2
									106000	6	106000	2	106000	14	2
									106400	7	106400	2	106400	14	2
									106800	7	106800	2	106800	14	2
									107200	7	107200	2	107200	14	2
									107600	7	107600	2	107600	14	2
									108000	7	108000	2	108000	14	2
									108400	7	108400	2	108400	14	2
									108800	7	108800	2	108800	14	2
									109200	7	109200	2	109200	15	2
									109600	7	109600	2	109600	15	2
									110000	7	110000	2	110000	15	2
									110400	7	110400	2	110400	15	2
									110800	7	110800	2	110800	15	2
									111200	7	111200	2	111200	15	2
									111600	7	111600	2	111600	15	2
									112000	7	112000	2	112000	15	2
									112400	7	112400	2	112400	15	2
									112800	7	112800	2	112800	15	2
									113200	7	113200	2	113200	15	2
									113600	7	113600	2	113600	15	2
									114000	7	114000	2	114000	15	2
									114400	7	114400	2	114400	15	2
									114800	7	114800	2	114800	15	2
									115200	7	115200	2	115200	15	2
									115600	8	115600	2	115600	15	2
									116000	8	116000	2	116000	15	2
									116400	8	116400	2	116400	15	2
									116800	8	116800	2	116800	15	2
									117200	8	117200	2	117200	15	2
									117600	8	117600	2	117600	15	2
									118000	8	118000	2	118000	15	2
									118400	8	118400	2	118400	15	2
									118800	8	118800	2	118800	15	2
									119200	8	119200	2	119200	15	3
									119600	8	119600	2	119600	15	2
									120000	8	120000	2	120000	15	2
									120400	8	120400	2	120400	15	2
									120800	8	120800	2	120800	15	2
									121200	8	121200	2	121200	15	3
									121600	8	121600	2	121600	15	3
									122000	8	122000	2	122000	15	3
									122400	8	122400	2	122400	15	3
									122800	8	122800	2	122800	15	3
									123200	8	123200	2	123200	15	3
									123600	8	123600	2	123600	15	3
									124000	9	124000	2	124000	15	3
									124400	9	124400	2	124400	15	3
									124800	9	124800	2	124800	15	3
									125200	9	125200	2	125200	15	3
									125600	9	125600	2	125600	15	3
									126000	10	126000	2	126000	15	3
									126400	11	126400	2	126400	15	3
									126800	11	126800	2	126800	16	3
									127200	11	127200	2	127200	16	3
									127600	11	127600	2	127600	15	3
									128000	11	128000	2	128000	16	3
									128400	11	128400	2	128400	15	3
									128800	12	128800	2	128800	15	3
									129200	12	129200	2	129200	16	3
									129600	12	129600	2	129600	16	3
									130000	12	130000	2	130000	16	3
									130400	12	130400	2	130400	16	3
									130800	12	130800	2	130800	16	3
									131200	12	131200	2	131200	16	3
									131600	12	131600	2	131600	16	3
									132000	12	132000	2	132000	16	3
									132400	12	132400	2	132400	16	3
									132800	12	132800	2	132800	16	3
									133200	12	133200	2	133200	16	3
									133600	12	133600	2	133600	16	3
									134000	12	134000	2	134000	16	3
									134400	12	134400	2	134400	16	3
									134800	12	134800	2	134800	16	3
									135200	12	135200	2	135200	16	3
									135600	12	135600	2	135600	16	3
									136000	12	136000	2	136000	16	3
									136400	12	136400	2	136400	16	3
									136800	12	136800	2	136800	16	3
									137200	12	137200	2	137200	16	3
									137600	12	137600	2	137600	16	3
									138000	13	138000	2	138000	16	3
									138400	12	138400	2	138400	17	3
									138800	13	138800	2	138800	17	3
									139200	14	139200	2	139200	17	3
									139600	14	139600	2	139600	17	3
									140000	14	140000	2	140000	17	3
									140400	14	140400	2	140400	17	3
									140800	14	140800	2	140800	17	3
									141200	14	141200	2	141200	17	3
									141600	14	141600	2	141600	17	3
									142000	14	142000	2	142000	17	3
									142400	14	142400	2	142400	17	3
									142800	14	142800	2	142800	17	3
									143200	14	143200	2	143200	17	3
									143600	14	143600	2	143600	17	3
									144000	13	144000	2	144000	17	3
									144400	14	144400	2	144400	17	3
									144800	14	144800	2	144800	17	3
									145200	14	145200	2	145200	17	3
									145600	14	145600	2	145600	17	3
									146000	14	146000	2	146000	17	3
									146400	14	146400	2	146400	17	3
									146800	14	146800	2	146800	17	3
									147200	14	147200	2	147200	17	3
									147600	14	147600	2	147600	17	3
									148000	14	148000	2	148000	17	3
									148400	14	148400	2	148400	17	3
									148800	14	148800	2	148800	17	3
									149200	14	149200	2	149200	18	3
									149600	14	149600	2	149600	18	3
									150000	14	150000	2	150000	18	3
									150400	14	150400	2	150400	18	3
									150800	14	150800	2	150800	18	3
									151200	14	151200	2	151200	18	3
									151600	14	151600	2	151600	18	3
									152000	14	152000	2	152000	18	3
									152400	14	152400	2	152400	18	3
									152800	14	152800	3	152800	18	3
									153200	14	153200	3	153200	18	3
									153600	14	153600	3	153600	18	3
									154000	14	154000	3	154000	18	3
									154400	14	154400	3	154400	18	3
									154800	14	154800	3	154800	18	3
									155200	15	155200	3	155200	18	3
									155600	15	155600	3	155600	18	3
									156000	15	156000	3	156000	18	3
									156400	14	156400	3	156400	18	3
									156800	15	156800	3	156800	18	3
									157200	15	157200	3	157200	18	3
									157600	15	157600	3	157600	18	3
									158000	15	158000	3	158000	18	3
									158400	15	158400	3	158400	18	3
									158800	15	158800	3	158800	18	3
									159200	15	159200	3	159200	18	3
									159600	15	159600	3	159600	18	3
									160000	15	160000	3	160000	18	3
									160400	15	160400	3	160400	18	3
									160800	15	160800	3	160800	18	3
									161200	15	161200	2	161200	18	3
									161600	16	161600	3	161600	18	3
									162000	16	162000	3	162000	19	3
									162400	15	162400	3	162400	19	3
									162800	15	162800	3	162800	19	3
									163200	15	163200	3	163200	19	3
									163600	15	163600	3	163600	19	3
									164000	15	164000	3	164000	19	3
									164400	15	164400	3	164400	19	3
									164800	15	164800	3	164800	19	3
									165200	15	165200	3	165200	19	3
									165600	15	165600	3	165600	19	3
									166000	15	166000	3	166000	20	3
									166400	14	166400	3	166400	20	3
									166800	14	166800	3	166800	20	3
									167200	15	167200	3	167200	21	3
									167600	14	167600	3	167600	21	3
									168000	14	168000	3	168000	22	3
									168400	14	168400	3	168400	21	3
									168800	14	168800	3	168800	22	3
									169200	15	169200	3	169200	22	3
									169600	15	169600	3	169600	22	3
									170000	15	170000	3	170000	22	3
									170400	15	170400	3	170400	22	3
									170800	14	170800	3	170800	22	3
									171200	14	171200	3	171200	22	3
									171600	15	171600	3	171600	22	3
									172000	15	172000	3	172000	22	3
									172400	15	172400	3	172400	22	3
									172800	16	172800	3	172800	22	3
									173200	16	173200	3	173200	22	3
									173600	16	173600	3	173600	22	3
									174000	16	174000	3	174000	22	3
									174400	16	174400	3	174400	22	3
									174800	16	174800	3	174800	23	3
									175200	16	175200	3	175200	23	3
									175600	16	175600	3	175600	23	3
									176000	16	176000	3	176000	23	3
									176400	16	176400	3	176400	23	3
									176800	16	176800	3	176800	23	3
									177200	16	177200	3	177200	23	3
									177600	16	177600	3	177600	23	3
									178000	16	178000	3	178000	23	3
									178400	16	178400	3	178400	23	3
									178800	16	178800	3	178800	23	3
									179200	17	179200	3	179200	23	3
									179600	16	179600	2	179600	23	3
									180000	16	180000	2	180000	23	3
									180400	16	180400	3	180400	23	3
									180800	17	180800	3	180800	23	3
									181200	17	181200	3	181200	23	3
									181600	17	181600	3	181600	23	3
									182000	17	182000	3	182000	23	3
									182400	17	182400	3	182400	23	3
									182800	16	182800	3	182800	23	3
									183200	16	183200	3	183200	23	3
									183600	16	183600	3	183600	23	3
									184000	17	184000	3	184000	23	3
									184400	17	184400	3	184400	23	3
									184800	17	184800	3	184800	23	3
									185200	18	185200	3	185200	23	3
									185600	18	185600	3	185600	23	3
									186000	18	186000	3	186000	23	3
									186400	18	186400	3	186400	23	3
									186800	18	186800	3	186800	23	3
									187200	18	187200	3	187200	23	3
									187600	18	187600	3	187600	23	3
									188000	18	188000	3	188000	23	3
									188400	17	188400	3	188400	23	3
									188800	17	188800	3	188800	23	3
									189200	17	189200	3	189200	23	3
									189600	17	189600	3	189600	23	3
									190000	17	190000	3	190000	23	3
									190400	17	190400	3	190400	23	3
									190800	17	190800	3	190800	23	3
									191200	17	191200	3	191200	23	3
									191600	17	191600	3	191600	23	3
									192000	17	192000	3	192000	23	3
									192400	17	192400	4	192400	23	3
									192800	17	192800	4	192800	23	3
									193200	17	193200	3	193200	23	3
									193600	16	193600	3	193600	23	3
									194000	17	194000	3	194000	23	3
									194400	17	194400	3	194400	23	3
									194800	17	194800	3	194800	23	3
									195200	17	195200	3	195200	23	3
									195600	17	195600	3	195600	23	3
									196000	17	196000	3	196000	23	3
									196400	17	196400	3	196400	23	3
									196800	17	196800	3	196800	23	3
									197200	17	197200	3	197200	23	3
									197600	17	197600	3	197600	23	3
									198000	17	198000	3	198000	23	3
									198400	17	198400	3	198400	23	3
									198800	17	198800	3	198800	23	3
									199200	17	199200	3	199200	23	3
									199600	17	199600	3	199600	23	3
									200000	17	200000	3	200000	23	3
